# Supplementary material for: Modulation of Paternal Care Behaviors in Response to Stream Conditions by Eastern Hellbenders (Cryptobranchus alleganiensis alleganiensis)
Source: Integr Org Biol. 2025 Feb 28;7(1):obaf007. doi: 10.1093/iob/obaf007 (PMC11925150; doi:10.1093/iob/obaf007)
Supplement: obaf007_Supplemental_Files [file obaf007_supplemental_files.zip]

Archive with 7 entries (7 files):
- Captions.docx
- S1--Fanning.mp4
- S2--Rocking.mp4
- S3--Cleaning.mp4
- S4--Hygienic cannibalism.mp4
- S5--Nibbling at eggs.mp4
- S6--Moving eggs.mp4
